# Supplementary material for: Activation of P2X7 Receptor Mediates the Abnormal Ovulation Induced by Chronic Restraint Stress and Chronic Cold Stress
Source: Biology (Basel). 2024 Aug 15;13(8):620. doi: 10.3390/biology13080620 (PMC11351884; doi:10.3390/biology13080620)
Supplement: Supplementary file 1 [file biology-13-00620-s001.zip]

Archive with 1 entries (1 files):
- biology-3104073-supplementary.pdf
